# Supplementary material for: Tissue-Specific Ablation of Liver Fatty Acid-Binding Protein Induces a Metabolically Healthy Obese Phenotype in Female Mice
Source: Nutrients. 2025 Feb 21;17(5):753. doi: 10.3390/nu17050753 (PMC11901660; doi:10.3390/nu17050753)
Supplement: Supplementary file 1 [file nutrients-17-00753-s001.zip]

Archive with 1 entries (1 files):
- nutrients-3431901-supplementary.pdf
